# Supplementary material for: Polymer-coated urea effects on yield and gaseous loss of nitrogen for planting Chinese cabbage
Source: PLoS One. 2025 Nov 26;20(11):e0337171. doi: 10.1371/journal.pone.0337171 (PMC12654927; doi:10.1371/journal.pone.0337171)
Supplement: S2 Dataset — (XLSX) [file pone.0337171.s002.xlsx]

## Sheet: 温度与降雨量
种植天数	温度	土壤温度	降雨量			种植天数	降雨量	土壤温度			Days after sowing(days)	Precipitation(mm)	Soil temperature(℃)	Air temperature (℃)
1	26.5	29.5	13.67			1	13.67	29.5			1	7	23	20
2	27.5	30.1	88.34			2	88.34	30.1			2	4	22.3	21
3	27.5	30.6	2.89			3	2.89	30.6			3	6	21.7	20.8
4	29	26	1.86			4	1.86	26			4	12	17.2	18
5	23	24	0			5	0	24			5	0	19.7	18.5
6	24	22.9	0			6	0	22.9			6	0	21.9	20.5
7	22	23	0			7	0	23			7	0	22.4	20.9
8	26	24.6	0.67			8	0.67	24.6			8	0.67	23	21.5
9	28	26.3	0			9	0	26.3			9	0	25	24
10	28	26.9	0.26			10	0.26	26.9			10	0.26	23	20.5
11	29.5	28	0			11	0	28			11	0	19.5	17.5
12	29	30	0			12	0	30			12	0	19	17
13	25.5	27	11.26			13	11.26	27			13	11.26	20	18.5
14	25.5	26.3	1.73			14	1.73	26.3			14	1.73	22	20.5
15	24	25.4	0.32			15	0.32	25.4			15	0.32	23	21
16	26	27.8	0			16	0	27.8			16	0	19	19.5
17	29	29.9	0			17	0	29.9			17	0	16	18
18	25.5	28.4	5.36			18	5.36	28.4			18	5.36	17.6	19.3
19	28	28.9	0			19	0	28.9			19	3.21	21.9	20.5
20	25.5	26.3	0			20	0	26.3			20	0	21.4	20
21	28	27.5	0			21	0	27.5			21	0	23.6	21.5
22	23.5	25.4	0			22	0	25.4			22	0	23.2	21
23	24	26	35.78			23	35.78	26			23	0	22	20
24	23	24.7	0			24	0	24.7			24	0	23.6	22.5
25	23.5	24.8	0			25	0	24.8			25	0	23.1	22.2
26	27	27.4	0			26	0	27.4			26	0	21.6	22.4
27	31	32	37.24			27	37.24	32			27	9.36	20.3	19.5
28	28.5	30.4	0			28	0	30.4			28	6.74	18.4	17.9
29	28	27.2	0			29	0	27.2			29	0	14.6	16.5
30	30	29.4	0			30	0	29.4			30	0	15.7	16.5
31	31.5	32.8	0			31	0	32.8			31	0	17.6	18
32	32.5	33.2	0			32	0	33.2			32	0	19.4	18.5
33	30.5	32.4	43.67			33	43.67	32.4			33	4.56	17.2	16
34	29	30.3	68.77			34	68.77	30.3			34	0	15	14
35	31.5	32.9	7.38			35	7.38	32.9			35	0	12	10.5
36	32	33.5	0			36	0	33.5			36	0	11.6	11
37	32	31.3	0			37	0	31.3			37	0	11.7	12
38	31.5	32.4	11.29			38	11.29	32.4			38	0	13.5	14
39	32	33.6	8.14			39	8.14	33.6			39	0	16.2	15
40	32	33.7	4.67			40	4.67	33.7			40	4.67	15	14.5
41	32.8	34	0			41	0	34			41	0	15.7	15
42	34	34.7	0			42	0	34.7			42	0	18.5	17.5
43	31	34.1	2.11			43	2.11	34.1			43	2.11	16.3	15
44	30	32.4	34.56			44	34.56	32.4			44	4.56	14.5	13
45	31.6	32.7	62.34			45	62.34	32.7			45	0	11	10.5

## Sheet: 产量
CK	CU	1PCU	0.9PCU	0.8PCU	0.7PCU
4856	20900	22923	21220	18475	17956
5682	23730	24093	27863	19310	16111
4305	24960	27891	23416	22184	16999

## Sheet: NH3通量
Days after transplanting (days)	CK			CU			1PCU			0.9PCU			0.8PCU			0.7PCU
1	0.24	0.11	0.13	0.9	1.63	1.13	0.58	0.61	0.76	0.7	0.81	0.67	0.82	0.44	0.7	0.57	0.53	0.83
2	0.27	0.22	0.14	3.08	3.67	1.96	0.6	0.34	0.85	0.8	0.59	0.59	0.56	0.44	1.02	0.56	0.48	0.76
3	0.24	0.14	0.15	5.5	4.32	2.37	0.51	0.78	0.66	0.64	0.84	0.47	0.81	0.82	0.76	0.71	0.75	0.7
4	0.19	0.3	0.34	2.52	2.17	1.76	0.47	0.49	0.64	1.3	1.49	1.42	0.26	0.46	0.46	0.41	0.75	0.55
5	0.24	0.24	0.34	1.11	1.27	0.73	1.72	1.44	1.34	1.15	1.3	3.09	1.23	1.4	1.28	0.5	0.58	0.67
6	0.24	0.14	0.33	0.7	1.94	0.3	1.93	1.55	1.75	1.77	1.81	2.74	1.5	1.44	1.63	0.98	1.26	1.23
7	0.23	0.26	0.3	0.8	1.25	0.64	2.11	1.85	2.35	1.4	1.31	1.66	1.95	1.74	1.95	1.58	1.36	1.35
8	0.18	0.27	0.13	0.53	0.88	1.03	1.26	1.35	1.37	0.66	0.95	1.6	1.19	1.14	0.92	0.85	0.54	1.51
9	0.21	0.22	0.15	0.59	0.52	0.42	0.4	0.85	0.39	0.64	0.83	0.78	0.44	0.34	0.29	0.62	0.32	0.47
10	0.31	0.14	0.28	0.55	0.87	0	0.3	0.37	0.38	0.27	0.25	0.44	0.26	0.32	0.41	0.27	0.43	0.18
17	0.2	0.18	0.22	0.23	0.25	0.21	0.25	0.23	0.27	0.22	0.2	0.24	0.21	0.19	0.13	0.19	0.17	0.21
21	0.17	0.15	0.19	0.19	0.17	0.21	0.15	0.13	0.17	0.17	0.15	0.19	0.18	0.2	0.16	0.19	0.17	0.21
22	0.18	0.19	0.14	1.97	1.23	1.3	0.24	0.31	0.29	0.18	0.27	0.45	0.36	0.37	0.28	0.34	0.27	0.34
23	0.13	0.13	0.18	1.44	2.08	1.5	0.29	0.45	0.21	0.34	0.19	0.25	0.28	0.31	0.3	0.12	0.39	0.24
24	0.1	0.18	0.15	2.15	1.86	2	0.25	0.39	0.23	0.3	0.25	0.46	0.25	0.4	0.32	0.19	0.36	0.29
25	0.15	0.21	0.14	2.87	2.4	2.14	0.31	0.32	0.25	0.4	0.31	0.43	0.21	0.5	0.34	0.26	0.4	0.35
26	0.12	0.11	0.02	1.82	1.53	1.43	0.34	0.43	0.47	0.3	0.26	0.64	0.26	0.3	0.33	0.36	0.28	0.31
27	0.13	0.03	0.07	0.46	0.29	0.57	0.24	0.43	0.27	0.3	0.25	0.43	0.57	0.19	0.17	0.19	0.21	0.4
28	0.24	0.14	0	0.19	0.26	0	0.28	0.52	0.4	0.4	0.33	0.37	0.21	0.24	0.26	0.24	0.3	0.26
29	0.13	0.1	0	0.24	0.28	0	0.25	0.4	0.5	0.4	0.25	0.35	0.21	0.22	0.25	0.37	0.28	0.24
30	0.23	0.18	0	0.3	0.3	0	0.23	0.28	0.3	0.3	0.18	0.34	0.21	0.21	0.24	0.2	0.17	0.13
31	0.18	0.14	0	0.27	0.29	0	0.24	0.34	0.4	0.35	0.22	0.35	0.21	0.21	0.24	0.23	0.18	0.13
38	0.14	0.12	0.16	0.2	0.18	0.22	0.27	0.25	0.29	0.27	0.25	0.29	0.22	0.2	0.28	0.26	0.24	0.28
45	0.11	0.09	0.13	0.19	0.17	0.21	0.33	0.35	0.32	0.3	0.33	0.28	0.22	0.2	0.28	0.24	0.26	0.22

## Sheet: NH3总量
CK	CU	1PCU	0.9PCU	0.8PCU	0.7PCU
3.5	27.4678	21.9666	21.98	20.1256	17.34
5.5	35.6789	27.9087	25.68	24.3456	20.45
7.5	42.5679	33.897	29.65	28.5678	24.87

## Sheet: N2O通量
Days after transplanting (days)	CK			CU			1PCU			0.9PCU			0.8PCU			0.7PCU
1	-0.0595985	-0.0677651	-0.035424	0.41	0.357025	0.29	0.47	0.513396	0.55	0.13	0.175562	0.21	0.31	0.347654	0.37	0.33	0.288904	0.24
2	0.146	0.123894	0.169745	0.74	0.94	1.14	0.76	0.64	0.5	0.17	0.27929	0.38	0.34	0.300162	0.26	0.1	0.237359	0.33
3	0.19454	0.18156	0.18637	1.01	1.21	1.42	0.72	0.86	1	0.27	0.325814	0.367	0.4	0.486683	0.56	0.22	0.270893	0.32
5	0.336783	0.289866	0.313325	0.4	0.6	0.8	0.53	0.73	0.93	0.4	0.487007	0.57	0.31	0.369002	0.41	0.28	0.255388	0.235
9	-0.0716707	0.0426159	0.0403067	0.54	0.64	0.75	0.75	0.686678	0.71	0.54	0.475625	0.4	0.37	0.431687	0.49	0.17	0.374581	0.57
16	0.0982467	0.0555978	0.076925	0.21	0.33476	0.45	0.25	0.283899	0.31	0.41	0.36	0.31	0.21	0.251073	0.29	0.1	0.148383	0.19
23	-0.0651304	0.031365	0.00369828	0.2	0.293474	0.38	0.25	0.296477	0.33	0.25	0.328102	0.39	0.25	0.271401	0.29	0.18	0.215665	0.24
24	0.0371621	0.0897625	0.0802864	0.7	0.821424	0.94	0.24	0.343206	0.44	0.39	0.35	0.31	0.24	0.2611	0.28	0.17	0.219626	0.27
26	0.139455	0.14816	0.156875	0.9	1.13281	1.37	0.34	0.36	0.38	0.3	0.34	0.38	0.24	0.292938	0.34	0.22	0.223587	0.243
27	0.0722447	0.0162069	0.0815204	0.94	0.996671	1.13	0.33	0.35	0.37	0.29	0.33	0.37	0.22	0.26	0.3	0.22	0.25	0.28
29	0.175762	0.0381998	0.145283	0.26	0.316166	0.36	0.25	0.280366	0.31	0.18	0.222755	0.26	0.26	0.226655	0.18	0.2	0.23	0.26
36	-0.07	-0.0999165	-0.0465033	0.28	0.312329	0.34	0.24	0.273042	0.3	0.16	0.20843	0.24	0.22	0.247621	0.27	0.19	0.211526	0.23
45	-0.0100854	-0.112806	-0.06137	0.3	0.34818	0.38	0.17	0.211486	0.25	0.25	0.294781	0.33	0.17	0.166768	0.18	0.2	0.228445	0.24

## Sheet: N2O总量
CK	CU	1PCU	0.9PCU	0.8PCU	0.7PCU
0.392451	4.52747	4.75921	2.94394	2.14655	2.40277
0.294507	5.78335	3.96794	2.79091	2.95286	2.11734
0.731229	7.14613	2.16279	3.70338	4.07348	3.21582
